# Supplementary material for: Risk Factors Associated with 30-Day Mortality in Older Patients with Influenza
Source: J Clin Med. 2021 Aug 11;10(16):3521. doi: 10.3390/jcm10163521 (PMC8396973; doi:10.3390/jcm10163521)
Supplement: Supplementary file 1 [file jcm-10-03521-s001.zip]

Archive with 1 entries (1 files):
- jcm-1317117-supplementary.pdf
